# Supplementary material for: Butein Inhibits Cell Growth by Blocking the IL-6/IL-6Rα Interaction in Human Ovarian Cancer and by Regulation of the IL-6/STAT3/FoxO3a Pathway
Source: Int J Mol Sci. 2023 Mar 23;24(7):6038. doi: 10.3390/ijms24076038 (PMC10094418; doi:10.3390/ijms24076038)
Supplement: Supplementary file 1 [file ijms-24-06038-s001.zip]

Archive with 1 entries (1 files):
- ijms-2154927-supplementary.pdf
